# Supplementary material for: Observing How Glutathione and S-Hexyl Glutathione Bind to Glutathione S-Transferase from Rhipicephalus (Boophilus) microplus
Source: Int J Mol Sci. 2022 Oct 23;23(21):12775. doi: 10.3390/ijms232112775 (PMC9655991; doi:10.3390/ijms232112775)
Supplement: Supplementary file 1 [file ijms-23-12775-s001.zip]

Archive with 1 entries (1 files):
- ijms-1973623-supplementary.pdf
